# Supplementary material for: Oral Cancer-Derived miR-762 Suppresses T-Cell Infiltration and Activation by Horizontal Inhibition of CXCR3 Expression
Source: Int J Mol Sci. 2025 Jan 26;26(3):1077. doi: 10.3390/ijms26031077 (PMC11817288; doi:10.3390/ijms26031077)
Supplement: Supplementary file 1 [file ijms-26-01077-s001.zip]

Archive with 1 entries (1 files):
- ijms-3337590-supplementary.pdf
